# Supplementary material for: Breeding new seedless table grapevines for a more sustainable viticulture in Mediterranean climate
Source: Front Plant Sci. 2024 Apr 5;15:1379642. doi: 10.3389/fpls.2024.1379642 (PMC11027070; doi:10.3389/fpls.2024.1379642)
Supplement: Supplementary file 2 [file Table_1.xlsx]

## Sheet: suppl table 1 ok
	Supplementary Table 1. List and sequence of SSR markers used for the analysis of loci of resistance to downy and powdery mildew in the seedless F1 progeny. * Marker used for DM and PM resistance.
	Marker Name	Forward primer	Reverse Primer	Reference
	VMC1g3.2	5’-GATAGTTACCATACTTAGTCGGA -3’	5’-ACTTAGCTTCAGAAGAAAATAGA -3’	Merdinoglu et al., 2003; Yıldırım et al., 2019
	VMC7f2*	5’-TCCGACTTTGGGTAATAAGC -3’	5’-AAGATGACAATAGCGAGAGAGAA -3’	Bellin et al.,2009; Yıldırım et al., 2019
	UDV305	5’-TGGTGCAATGGTCATAATTT-3’	5’-GAGGAAAAGAGAAAGCAAAGA-3’	Possamai et al., 2020
	UDV737	5’-TTTGCATGCGATACCTGAAGC-3’	5’-TCCTGCAGCTGTTGACGATA-3’	Possamai et al., 2020
	VMC8g9	5’-AACATTATCAACAACATGGTTTTA -3’	5’-ATATTCATCCTTCCCATCACTA-3’	Barker et al. 2005; Yıldırım et al., 2019
	VMC4f3.1	5’-AAAGCACTATGGTGGGTGTAAA -3’	5’-TAACCAATACATGCATCAAGGA -3’	Barker et al., 2005 ; Yıldırım et al., 2019
	UDV124	5’-GCATCTTCTTCTTCCCAACC-3’	5’-AGTGCATTTGTCAAAGTCGTG-3’	Di Gaspero et al., 2005
	UDV108	5’-TGTAGGGTTCCAAAGTTCAGG-3’	5’-CCTTTTTATATGTGGTGGAGCA-3’	Di Gaspero et al.,2005

## Sheet: supplem. table 2 ok 
Supplementary Table 2. Data collected in the different phases of the cross program between seeded and seedless varieties.
Cross code	Cross parentals (♀× ♂)	Pollination and fertilization				Vernalization	Acclimatation		Field
		Number of bunches pollinated	Number of berries collected	Number of seeds collected	Number of seed /berry	Seed loss (%) during vernalization	Number of germinated seeds transferred to greenhouse	Seed loss during germination and acclimatisation (%)	Number of seedlings transferred to field	Seedlings transferred to the field respect to the collected seeds (%)
1	Aabaidi x AP29	10	393	490	1.24682	18.4	400	57.7551	117	23.8449
2	Alicante n. x AP29	20	1018	303	0.297642	0.7	301	72.9373	80	26.3627
3	Alicante n. x AP21	5	295	362	1.22712	1.4	357	64.9171	122	33.6829
4	Alicante n. x AP34	12	1197	300	0.250627	1	297	56.3333	128	42.6667
5	Barbarossa X AP4	7	373	103	0.276139	8.7	94	66.0194	26	25.2806
6	Baresana x AP30	29	1900	2073	1.09105	7.2	1923	69.4163	484	23.3837
7	Baresana x AP29	26	1499	1653	1.10274	8.5	1513	46.6425	742	44.8575
8	Baresana x AP7	17	640	724	1.13125	18.4	591	71.9613	70	9.63867
9	Baresana rosa x AP28	22	799	977	1.22278	13	850	69.8055	168	17.1945
10	Beccarosa x AP33	10	288	438	1.52083	6.6	409	42.0091	225	51.3909
11	Beccarosa x AP14	13	882	1595	1.80839	6	1500	69.4044	393	24.5956
12	Black Magic x AP33	20	1430	1289	0.901399	22.6	998	65.322	156	12.078
13	Black Magic x AP36	27	2395	1570	0.655532	8.9	1430	71.5924	306	19.5076
14	Black Pearl Xap18	13	866	1598	1.84527	4.1	1533	62.3279	537	33.5721
15	Black Pearl x AP28	8	513	993	1.93567	9.4	900	32.427	578	58.173
16	Bolgar Razy* x AP23	1	93	143	1.53763	2.1	140	93.7063	6	4.19371
17	Bolgar Razy* x AP4	3	64	102	1.59375	2	100	77.451	21	20.549
18	Bolgar Razy* x AP19	18	958	1640	1.7119	2.4	1600	97.0732	8	0.526829
19	Bolgar Razy* x AP29	10	518	980	1.89189	7.1	910	91.6327	12	1.26735
20	Bolgar Razy* x AP8	6	228	564	2.47368	0.7	560	97.3404	11	1.95957
21	Cardinal x AP29	17	1259	1595	1.26688	9.4	1445	89.7806	13	0.819436
22	Cardinal x AP36	13	979	1387	1.41675	8.1	1275	91.204	10	0.695963
23	Cardinal x AP1	14	589	1020	1.73175	3.1	988	91.1765	58	5.72353
24	Cardinal x AP11	6	214	329	1.53738	0.6	327	99.3921	0	0.00790274
25	Cardinal xAP28	5	226	390	1.72566	7.2	362	91.5385	5	1.26154
26	Cardinal xAP28	23	603	790	1.31012	62	300	37.9747	0	0.0253165
27	Corniola x AP17	12	745	780	1.04698	3.8	750	78.2051	140	17.9949
28	Corniola x AP22	10	661	709	1.07262	3.1	687	65.1622	225	31.7378
29	Corniola x AP25	10	519	554	1.06744	1.8	544	67.6895	169	30.5105
30	Corniola x AP33	10	447	429	0.959732	4.7	409	67.8322	118	27.4678
31	Corniola x AP32	9	458	568	1.24017	5.3	538	79.2254	88	15.4746
32	Corniola rosa x AP7	17	654	810	1.23853	8.6	740	91.358	0	0.0419753
33	Dattero xAP13	5	160	243	1.51875	5.3	230	51.8519	104	42.8481
34	Dattero x AP29	15	560	804	1.43571	0.7	798	38.5572	488	60.7428
35	Emperor x AP28	18	840	1238	1.47381	69.3	380	30.6947	0	0.00533118
36	Ignota ibrido f23pb x AP18	8	165	200	1.21212	2.5	195	97.5	0	0
37	Guzun* x AP29	5	232	437	1.88362	1.8	429	72.9977	110	25.2023
38	Guzun* x AP9	3	188	536	2.85106	2.4	523	93.4701	22	4.12985
39	Guzun* x AP4	4	320	597	1.86563	1.2	590	90.1173	52	8.68275
40	Guzun* x Italia	5	365	632	1.73151	0.3	630	99.6835	0	0.0164557
41	Guzun* x AP29	10	566	1092	1.92933	8.4	1000	57.2344	375	34.3656
42	Guzun* x AP29	8	465	800	1.72043	19	648	47.375	269	33.625
43	Guzun* x AP9	9	506	850	1.67984	6.9	791	53.4118	337	39.6882
44	Guzun* x AP19	2	330	390	1.18182	25.6	290	64.359	39	10.041
110	Guzun* x AP28	6	371	666.75	1.8554	8.2	612.625	44	270	40
45	Hifavi x AP30	13	772	1480	1.9171	13.5	1280	62.5	355	24
46	Italia x AP24	18	2003	2017	1.00699	3.3	1950	19.6331	1554	77.0669
47	Italia x AP29	18	1608	1563	0.972015	7.2	1450	25.08	1058	67.72
48	Italia x AP25	26	1440	1660	1.15278	2.4	1620	38.3133	984	59.2867
49	Italia x AP4	22	1352	1350	0.998521	3.3	1306	33.037	860	63.663
50	Italia x AP23	18	1305	2072	1.58774	3.5	2000	56.7085	825	39.7915
51	Italia x AP1	21	1437	2500	1.73974	11	2225	63.12	647	25.88
52	Italia x AP9	20	1492	2800	1.87668	7.1	2600	40.3571	1470	52.5429
53	Italia x AP28	1	60	90	1.5	0	90	32.2222	61	67.7778
54	Italia x AP30	25	1774	2511	1.41545	3.9	2413	81.1629	375	14.9371
55	Italia x AP3	25	1850	2822	1.52541	4.3	2700	72.8207	645	22.8793
56	Italia x AP1	11	818	1137	1.38998	9.4	1030	70.8004	225	19.7996
57	Italia x AP7	4	470	428	0.910638	8.9	390	74.2991	72	16.8009
58	Italia 2 x AP15	7	179	242	1.35196	0	242	65.7025	83	34.2975
59	Italia 2 x AP29	20	722	760	1.05263	6.6	710	68.4211	190	24.9789
60	Italia 2 x AP31	14	204	270	1.32353	11.1	240	63.7037	68	25.1963
61	Italia crsa 121 x AP30	166	463	798	1.72354	1	790	67.4185	252	31.5815
62	Lattuario francese x AP29	23	869	1950	2.24396	7.7	1800	48.359	857	43.941
63	Lattuario nero x AP28	19	628	1100	1.75159	5.3	1042	65.0909	326	29.6091
64	Mennavacca x AP25	15	995	1016	1.02111	10	914	72.3425	179	17.6575
65	Mennavacca x AP23	19	714	530	0.742297	23.6	405	66.4151	53	9.98491
66	Moldova* x AP5	2	80	218	2.725	0	218	97.7064	5	2.29358
67	Moldova* x AP1	2	80	130	1.625	1.5	128	69.2308	38	29.2692
68	Moscato d'Amburgo x AP33	21	766	630	0.822454	4.8	600	36.9841	367	58.2159
69	Moscato d'Amburgo x AP32	20	775	493	0.636129	18.9	400	41.785	194	39.315
70	Moscato d'Amburgo x AP2	20	665	1095	1.64662	18.3	895	60.6393	231	21.0607
71	Moscato d'Amburgo x AP19	37	1419	1541	1.08598	2.9	1496	41.4666	857	55.6334
72	Moscato d'Adda x AP25	9	241	200	0.829876	7.5	185	63.5	58	29
73	Moscato d'Adda x AP25	11	576	470	0.815972	6.4	440	32.5532	287	61.0468
74	Moscato giallo x AP13	13	268	233	0.869403	1.3	230	78.5408	47	20.1592
75	Muscat Saint Vallier* x AP19	16	1759	2800	1.59181	36.5	1778	46.2857	482	17.2143
76	Muscat Saint Vallier* x AP29	5	342	595	1.73977	19.3	480	73.6134	42	7.08655
77	Ohanez x AP7	10	780	387	0.496154	9.6	350	47.2868	167	43.1132
78	Ohanez x AP3	7	560	1334	2.38214	7	1240	65.5922	365	27.4078
79	Ohanez x AP23	18	1721	3700	2.14991	16.2	3100	35.1351	1800	48.6649
80	Palatina* x AP29	5	441	1050	2.38095	8.2	964	81.8095	105	9.99048
81	Palatina* x AP29	4	140	257	1.83571	22.6	199	66.537	28	10.863
111	Palatina* x AP33	4.5	290.5	653.5	2.10833	15.4	556	34.7	193	29.5
82	Palieri x AP18	18	692	1031	1.48988	12.7	900	78.3705	92	8.92949
83	Palieri x AP36	19	551	827	1.50091	11.5	732	79.4438	75	9.05623
84	Pizzutella x AP23	11	542	750	1.38376	5.1	712	87.7333	54	7.16667
85	Pizzutella x AP35	12	679	822	1.2106	7.4	761	90.7543	15	1.84574
86	Pizzutella x AP10	2	100	112	1.12	0.9	111	92.8571	7	6.24286
87	Pizzutella x AP14	4	247	393	1.59109	3.3	380	95.4198	5	1.28015
88	Poloskey* x AP9	7	643	1054	1.63919	32.3	714	57.1157	112	10.5843
112	Poloskey* x AP32	7	580	986	1.7	33	660	33	218	22.1095
89	Primus x AP8	18	977	1281	1.31116	6	1204	72.2092	279	21.7908
90	Red Globe x AP16	20	1595	1189	0.745455	10.9	1059	58.7889	360	30.3111
91	Red Globe x AP22	10	921	1530	1.66124	11.1	1360	45.817	659	43.083
92	Red Globe x AP7	10	720	1300	1.80556	10.8	1160	56.2308	429	32.9692
93	Red Globe x AP20	19	1745	4600	2.6361	56.5	2000	25.8696	810	17.6304
94	Red Globe x AP3	21	1850	3957	2.13892	29.2	2800	66.1612	182	4.63877
95	Red Italy x AP28	28	2390	3348	1.40084	4.5	3198	57.5866	1270	37.9134
96	Red Italy x AP33	9	522	563	1.07854	20.1	450	59.1474	117	20.7526
97	Red Italy x AP9	7	249	600	2.40964	20	480	36.3333	262	43.6667
98	S.Anna nera x AP33	6	274	462	1.68613	43.7	260	55.4113	4	0.888745
99	Sacra rossa x AP23	17	774	1311	1.6938	14.4	1122	32.8757	691	52.7243
100	Sacra rossa 2 x AP12	15	748	1700	2.27273	14.7	1450	49.2941	612	36.0059
101	Souri x AP30	8	468	729	1.55769	13.4	631	30.1783	411	56.4217
102	Souri x AP29	18	2091	3199	1.52989	23.4	2449	32.7915	1400	43.8085
103	Terez* x AP33	5	530	862	1.62642	3.6	831	70.8817	220	25.5183
104	Terez* x AP29	12	818	1847	2.25795	10.8	1647	88.2512	17	0.948782
105	Terez* x AP9	7	338	428	1.26627	29.9	300	28.5047	178	41.5953
113	Terez* x AP4	8	562	1146	2	15	890	48	428	37
106	Victoria x AP29	27	769	980	1.27438	13.1	852	83.4694	34	3.43061
107	Victoria x AP29	17	693	1118	1.61328	47.9	582	47.6744	49	4.42558
108	Victoria x AP36	17	775	1192	1.53806	74.8	300	21.9799	38	3.22013
109	Victoria x AP29	28	1611	1780	1.1049	56.2	780	36.9101	123	6.88989
Total		1637.5	83204.5	121723	-	-	103119	-	32638	-
Average		14.5	763	1077	1.5	12.3381	912	62	289	25

## Sheet: Supplem. table3 ok   
Supplementary Table 3. Results of marker assisted selection for seedlessness with SSR marker p3_AGL11, and phenotyping on selected cross combinations. C1= aborted or vestigial seeds; C2= herbaceous seeds; C3= woody seeds. n.e.=not evaluable
Cross Number	Cross parentals	Molecular analysis			Phenotipic analysis
		Number of analysed vines	Number of seedless progeny	% of seedless progeny	C1	C2	C3
2	Alicante n. x AP29	80	35	44	n.e.	n.e.	n.e.
3	Alicante n. x AP21	122	56	46	n.e.	n.e.	n.e.
4	Alicante n. x AP34	128	79	62	n.e.	n.e.	n.e.
5	Barbarossa x AP4	26	12	46	n.e.	n.e.	n.e.
6	Baresana x AP30	450	361	80	n.e.	n.e.	n.e.
7	Baresana x AP29	711	231	32	n.e.	n.e.	n.e.
10	Beccarosa x AP33	225	6	3	n.e.	n.e.	n.e.
12	Black Magic x AP33	156	91	58	69	0	31
13	Black Magic x AP36	306	122	40	94	0	6
18	Cardinal x AP29	13	5	38	100	0	0
19	Cardinal x AP36	10	5	50	n.e.	n.e.	n.e.
20	Cardinal x AP1	58	29	50	n.e.	n.e.	n.e.
21	Corniola x AP17	140	88	63	74	0	26
22	Corniola x AP22	225	176	78	100	0	0
23	Corniola x AP25	169	129	76	48	0	52
24	Corniola x AP33	118	80	68	100	0	0
25	Corniola x AP32	88	65	74	100	0	0
26	Dattero x AP13	104	54	52	100	0	0
27	Dattero x AP29	488	288	59	100	0	0
32	Italia x AP24	1554	739	48	87	0	13
33	Italia x AP29	1058	361	34	86	14	0
34	Italia x AP25	984	385	39	100	0	0
35	Italia x AP4	860	643	75	100	0	0
36	Italia x AP23	825	386	47	100	0	0
37	Italia x AP1	647	258	40	100	0	0
38	Italia x AP9	1470	688	47	100	0	0
39	Italia x AP28	47	23	49	100	0	0
40	Italia x AP30	21	17	81	100	0	0
41	Italia x AP3	384	182	47	100	0	0
42	Italia x AP1	142	51	36	100	0	0
43	Italia x AP7	65	20	31	100	0	0
44	Italia 2 x AP15	83	47	57	100	0	0
45	Italia 2 x AP29	190	99	52	100	0	0
46	Italia 2 x AP31	68	40	59	100	0	0
47	Italia crsa 121 x AP30	236	122	52	100	0	0
49	Mennavacca x AP25	179	81	45	65	9	26
51	Moscato d'Amburgo x AP33	367	158	43	100	0	0
52	Moscato d'Amburgo x AP32	194	36	19	100	0	0
53	Moscato d'Amburgo x AP2	231	90	39	100	0	0
55	Moscato d'Adda x AP25	58	8	14	63	0	37
57	Moscato giallo x AP13	47	24	51	64	0	36
58	Ohanez x AP7	167	73	44	100	0	0
62	Palieri x AP18	92	36	39	100	0	0
63	Palieri x AP36	75	24	32	100	0	0
64	Pizzutella x AP23	54	47	87	90	10	0
65	Pizzutella x AP35	15	11	73	85	15	0
66	Pizzutella x AP10	7	1	14	100	0	0
67	Pizzutella x AP14	5	4	80	100	0	0
68	Primus x AP8	279	106	38	100	0	0
69	Red Globe x AP16	360	174	48	100	0	0
70	Red Globe x AP22	659	270	41	100	0	0
71	Red Globe x AP7	429	205	48	100	0	0
72	Red Globe x AP20	810	303	37	100	0	0
81	Vittoria x AP29	34	15	44	100	0	0
82	Vittoria x AP29	49	33	67	100	0	0
83	Vittoria x AP36	38	24	63	100	0	0
110	Guzun* x AP28	270	135	50	n.e.	n.e.	n.e.
111	Palatina* x AP33	193	98	51	n.e.	n.e.	n.e.
112	Poloskey* x AP32	218	94	43	n.e.	n.e.	n.e.
113	Terez* x AP4	428	200	47	n.e.	n.e.	n.e.
Total		17509	8223		-	-	-

## Sheet: Suppl. table 4 ok
Supplementary Table 4. Alleles expressed in base pair (bp) observed in progenies from selected crosses. Resistance-associated alleles are in bold: for Downy mildew, haplotipe 299-279; for Powdery mildew, allele 182. Hyphens indicate the null alleles.
Progeny number	downy mildew				Resistance to powdery mildew		Phenotipic survey
	UDV305		UDV737		VMC4f3.1		DM	PM
PALATINA	299	343	279	285	166	174	5	9
AP33	343	343	279	285	166	188
2_20_1	299	343	279	279	166	174	ne	ne
2_20_3	299	343	279	279	166	174	ne	ne
2_20_7	299	343	279	279	166	188	5	8
2_20_8	299	343	279	279	166	188	7	7
2_20_10	299	343	279	279	166	188	9	9
2_20_13	299	343	279	279	166	188	ne
2_20_17	299	343	279	279	174	188	3	5
2_20_18	299	343	279	279	166	188	3	3
2_20_26	299	343	279	279	174	188	7	7
2_20_29	299	343	279	279	166	166	3	3
2_20_70	299	343	279	285	166	174	ne
2_20_71	299	343	279	279	174	188	5	7
2_20_85	299	343	279	285	166	174	7	3
2_20_86	299	343	279	279	166	174	5	5
2_20_87	299	343	279	279	166	166	7	5
2_20_93	299	343	279	279	174	188	7	7
2_20_104	299	343	279	285	174	188	7	9
2_20_105	299	343	279	279	166	166	7	5
2_20_124	299	343	279	279	174	188	8	9
2_20_128	299	343	279	285	174	188	ne
2_20_137	299	343	279	285	166	174	9	9
2_20_138	299	343	279	279	174	188	3	3
2_20_147	299	343	279	279	174	188	3	3
2_20_148	299	343	279	285	166	174	5	3
2_20_150	299	343	279	279	166	174	3	7
2_20_151	299	343	279	279	174	188	dead
2_20_155	299	343	279	279	174	188	5	7
2_20_157	299	343	279	279	166	166	7	3
2_20_160	299	343	279	279	166	166	9	5
2_20_161	299	343	279	279	174	188	7	7
2_20_162	299	343	279	279	174	188	7	5
2_20_168	299	343	279	285	166	174	7	7
2_20_170	299	343	279	279	166	166	8	8
2_20_171	299	343	279	285	174	188	ne
2_20_172	299	343	279	279	166	166	7	7
2_20_179	299	343	279	279	166	188	5	3
2_20_180	299	343	279	285	174	188	ne
2_20_185	299	343	279	279	166	166	9	5
2_20_190	299	343	279	279	166	174	ne
2_20_191	299	343	279	285	166	174	dead
2_20_192	299	343	279	279	174	188	7	7
POLOSKEY MUSKOTALY	299	299	279	285	164	174	7	9
AP32	343	343	279	293	166	186
5_20_2	-	-	279	-	166	174	3	3
5_20_14	299	343	279	279	164	186	ne
5_20_16	299	343	279	279	166	174	5	7
5_20_20	299	343	279	279	164	186	ne
5_20_21	-	343	279	279	164	186	ne
5_20_25	299	343	279	279	166	174	ne
5_20_29	299	343	279	279	166	174	3	3
5_20_40	-	343	279	279	174	186	ne
5_20_55	299	343	279	279	-	186	3	3
5_20_56	299	343	279	279	174	186	7	9
5_20_59	299	-	279	279	-	186	ne
5_20_61	299	343	279	279	164	186	ne
5_20_62	299	343	279	279	174	186	ne
5_20_63	299	-	279	279	164	186	5	8
5_20_65	299	343	279	279	164	186	ne
5_20_85	299	-	279	279	166	174	3	3
5_20_87	299	343	279	279	164	186	ne
5_20_98	299	343	279	279	166	174	8	5
5_20_110	-	-	279	279	166	174	3	3
5_20_111	299	343	279	279	174	186	7	7
5_20_145	299	-	279	279	-	186	3	5
5_20_147	-	-	279	279	-	186	3	7
5_20_153	299	343	279	279	174	186	7	9
5_20_156	-	343	279	279	174	186	3	7
5_20_167	299	343	279	279	174	186	8	8
5_20_170	299	343	279	279	164	186	9	9
5_20_172	299	343	279	279	166	174	3	7
5_20_173	299	343	279	279	174	186	5	9
5_20_178	299	343	279	279	174	186	8	8
5_20_215	299	343	-	-	174	186	ne
5_20_228	299	343	279	279	164	186	7	8
5_20_239	-	343	279	279	174	186	7	7
5_20_242	299	343	279	279	166	174	8	5
5_20_243	299	343	279	279	166	174	dead
GUZUN	299	327	279	295	174	182	7	9
AP28	343	343	295	295	186	190
7_20_1	299	343	-	-	174	186	7	7
7_20_4	299	343	-	-	174	186	7	7
7_20_9	299	343	279	-	174	190	dead
7_20_12	299	343	279	-	174	190	dead
7_20_19	299	343	-	-	174	190	dead
7_20_30	299	343	-	-	174	186	5	8
7_20_34	299	343	279	-	174	186	7	3
7_20_36	299	343	279	-	174	186	7	3
7_20_57	299	343	279	-	174	190	3	7
7_20_62	299	343	279	-	174	186	8	8
7_20_77	299	343	279	-	174	186	3	3
7_20_79	299	-	279	295	174	186	8	7
7_20_82	299	-	-	295	174	190	dead
7_20_83	299	343	279	-	174	186	8	8
7_20_91	299	343	279	-	174	190	8	5
7_20_96	299	343	279	-	174	186	8	7
7_20_108	299	343	279	295	174	190	5	3
7_20_115	299	-	279	295	174	186	7	8
7_20_116	299	343	279	-	174	186	7	7
7_20_119	299	343	279	-	174	190	ne
7_20_120	299	343	279	-	174	186	5	3
7_20_136	299	343	279	-	174	190	5	3
7_20_147	299	343	279	-	174	186	8	7
7_20_148	299	-	279	-	174	186	8	7
7_20_164	299	343	-	-	174	186	5	5
7_20_166	-	343	279	-	174	186	ne
7_20_176	-	343	279	-	174	186	ne
7_20_178	299	343	279	-	182	186	ne
7_20_179	-	343	279	-	174	190	ne
7_20_183	-	343	279	-	174	190	ne
7_20_187	299	343	-	-	174	190	3	3
7_20_188	299	343	279	-	174	190	ne
7_20_193	299	343	279	-	174	186	7	8
7_20_196	299	343	279	-	174	190	ne
7_20_197	299	343	279	-	174	190	ne
7_20_199	299	343	279	-	174	190	5	9
7_20_201	299	343	279	-	174	186	5	5
7_20_211	299	343	279	-	174	190	3	3
7_20_219	299	343	279	-	174	190	5	3
7_20_221	299	343	279	-	174	186	5	3
7_20_222	299	-	-	-	174	190	ne
7_20_227	299	343	-	-	174	190	7	7
7_20_244	299	343	-	-	174	190	5	5
7_20_248	299	343	-	-	174	186	5	9
7_20_249	299	343	279	-	182	186	5	5
7_20_257	299	343	279	-	174	190	dead
7_20_258	-	343	279	-	174	190	5	7
7_20_261	299	343	279	-	182	190	5	5
7_20_263	299	-	279	295	174	186	5	9
7_20_266	299	-	279	-	174	190	7	5
7_20_270	-	343	279	-	174	190	5	8
7_20_271	299	343	279	-	182	190	dead
7_20_278	299	343	-	-	174	190	ne
7_20_280	299	-	-	-	174	190	8	7
7_20_282	-	343	279	295	174	190	8	7
7_20_283	-	343	279	295	174	190	5	9
7_20_290	-	343	279	295	174	190	ne
7_20_297	299	343	279	-	182	190	dead
7_20_298	299	343	279	-	174	190	5	7
TEREZ	299	343	279	285	168	182	7	9
AP4	343	343	279	285	168	184
14_20_9	299	343	279	285	168	168	ne
14_20_11	299	343	279	279	168	168	7	9
14_20_21	299	343	279	279	182	184	7	7
14_20_42	299	343	279	285	168	168	5	9
14_20_49	299	343	-	285	168	168	dead
14_20_56	299	343	279	279	168	168	9	9
14_20_57	299	343	279	279	168	168	7	7
14_20_67	299	343	279	279	168	184	7	7
14_20_75	299	343	279	279	168	184	7	9
14_20_84	299	343	279	285	168	168	7	7
14_20_102	-	-	279	279	168	184	ne
14_20_103	299	343	279	279	168	168	7	9
14_20_109	299	343	279	279	168	168	7	9
14_20_129	299	343	279	279	168	168	7	7
14_20_131	299	343	279	279	168	168	7	9
14_20_132	299	343	279	279	168	168	9	9
14_20_134	299	343	279	279	168	168	7	3
14_20_137	299	343	279	285	168	168	5	9
14_20_153	299	343	279	279	168	168	7	7
14_20_163	299	343	279	285	168	168	9	9
14_20_178	299	343	279	279	168	168	3	5
14_20_180	299	343	279	285	168	168	7	7
14_20_194	299	343	279	279	168	168	5	7
14_20_197	299	-	279	279	168	184	3	7
14_20_198	299	343	279	279	168	182	9	9
14_20_200	299	343	279	279	168	168	dead
14_20_204	299	-	-	-	168	168	ne
14_20_210	299	343	279	279	168	182	9	7
14_20_211	299	343	279	285	168	168	7	5
14_20_214	299	343	279	279	168	168	7	7
14_20_219	299	-	279	279	168	184	7	7
14_20_220	299	343	279	279	168	184	5	3
14_20_222	299	343	279	279	168	168	7	9
14_20_225	299	343	279	285	168	168	7	7
14_20_236	299	343	279	285	168	168	5	9
14_20_237	299	343	279	285	168	168	9	9
14_20_239	299	343	279	285	168	182	7	7
14_20_242	299	343	279	279	168	184	9	9
14_20_244	299	343	279	279	-	-	7	7
14_20_255	299	343	279	279	168	184	9	9
14_20_259	299	343	279	279	168	182	7	7
14_20_260	299	343	279	279	168	168	7	9
14_20_261	299	343	279	279	182	184	7	7
14_20_277	-	-	279	279	168	182	7	7
14_20_280	299	343	279	279	168	168	7	5
14_20_283	-	-	279	279	168	168	7	7
14_20_285	299	343	279	279	168	184	5	7
14_20_290	299	343	279	279	168	182	5	7
14_20_292	299	-	-	-	168	168	3	3
14_20_293	-	-	279	279	168	184	3	3
14_20_306	299	343	279	279	168	168	5	7
14_20_307	299	343	279	279	182	184	5	7
14_20_330	299	343	279	279	168	168	ne
14_20_344	299	343	-	285	168	168	5	5
14_20_351	299	343	279	279	168	168	7	7
14_20_357	299	343	279	279	168	182	7	9
14_20_381	299	343	279	279	168	182	5	7
14_20_383	299	343	279	279	168	168	7	7
14_20_384	299	343	279	285	168	168	7	7
14_20_390	299	343	279	279	168	182	7	7
14_20_405	299	343	279	279	168	168	5	7
14_20_406	299	343	279	279	168	184	5	7
14_20_407	299	343	279	279	168	182	9	9
14_20_418	299	343	279	279	182	184	5	7
14_20_421	299	343	279	279	168	182	5	9
14_20_437	-	-	279	279	168	184	ne
14_20_443	299	343	279	279	168	168	5	7
14_20_452	299	343	279	279	168	184	7	7
14_20_456	299	-	-	-	168	168	5	5
14_20_346	299	343	279	279	168	184	5	5
14_20_382	299	343	279	279	168	168	5	5
14_20_392	299	343	279	279	168	168	7	7

## Sheet: Suppl table 5 ok 
	Supplementary Table 5. Data of phenotypic surveying for berry color and flavour.
	Cross Code	Cross parentals	Berry color (%)				Berry flavor (%)
			white	pink	red	black	neutral	aromatic
	2	Alicante n. x AP29	0	0	0	100	100	0
	3	Alicante n. x AP21	N.A.	N.A.	N.A.	N.A.	100	0
	4	Alicante n. x AP34	N.A.	N.A.	N.A.	N.A.	100	0
	5	Barbarossa x AP4	15	0	75	10	100	0
	6	Baresana x AP30	80	0	20	0	100	0
	7	Baresana x AP29	100	0	0	0	80	20
	10	Beccarosa x AP33	0	0	100	0	100	0
	12	Black Magic x AP33	4	89	6	1	100	0
	13	Black Magic x AP36	10	0	5	85	100	0
	18	Cardinal x AP29	15	0	85	0	100	0
	19	Cardinal x AP36	10	0	70	20	100	0
	20	Cardinal x AP1	5	0	95	0	100	0
	21	Corniola x AP17	57	43	0	0	100	0
	22	Corniola x AP22	85	0	15	0	100	0
	23	Corniola x AP25	100	0	0	0	100	0
	24	Corniola x AP33	75	0	25	0	95	5
	25	Corniola x AP32	100	0	0	0	100	0
	26	Dattero x AP13	30	0	4	66	100	0
	27	Dattero x AP29	N.A.	N.A.	N.A.	N.A.	0	100
	32	Italia x AP24	20	0	10	70	0	100
	33	Italia x AP29	90	0	3	7	0	100
	34	Italia x AP25	100	0	0	0	97	3
	35	Italia x AP4	100	0	0	0	75	25
	36	Italia x AP23	95	5	0	0	100	0
	37	Italia x AP1	0	0	100	0	100	0
	38	Italia x AP9	0	0	100	0	0	100
	39	Italia x AP28	0	0	70	30	80	20
	40	Italia x AP30	8	0	20	0	75	25
	41	Italia x AP3	8	0	20	0	100	0
	42	Italia x AP1	0	0	100	0	70	30
	43	Italia x AP7	100	0	0	0	75	25
	44	Italia 2 x AP15	75	5	20	0	75	25
	45	Italia 2 x AP29	100	0	0	0	0	100
	46	Italia 2 x AP31	55	0	45	0	70	30
	47	Italia crsa 121 x AP30	100	0	0	0	80	20
	49	Mennavacca x AP25	100	0	0	0	100	0
	51	Moscato d'Amburgo x AP33	26	0	55	19	25	75
	52	Moscato d'Amburgo x AP32	43	36	0	22	72	28
	53	Moscato d'Amburgo x AP2	0	0	30	70	75	25
	55	Moscato d'Adda x AP25	57	1	5	37	75	25
	57	Moscato giallo x AP13	0	0	15	85	80	20
	58	Ohanez x AP7	5	5	85	5	100	0
	62	Palieri x AP18	10	0	20	70	100	0
	63	Palieri x AP36	0	0	20	80	100	0
	64	Pizzutella x AP23	100	0	0	0	100	0
	65	Pizzutella x AP35	20	0	70	10	100	0
	66	Pizzutella x AP10	95	5	0	0	75	25
	67	Pizzutella x AP14	100	0	0	0	100	0
	68	Primus x AP8	95	0	0	5	0	100
	69	Red Globe x AP16	95	0	0	5	0	100
	70	Red Globe x AP22	95	0	0	5	0	100
	71	Red Globe x AP7	95	0	0	5	0	100
	72	Red Globe x AP20	95	0	0	5	0	100
	81	Vittoria x AP29	100	0	0	0	75	25
	82	Vittoria x AP29	96	0	0	4	85	15
	83	Vittoria x AP36	86	0	14	0	100	0
